# Supplementary material for: Allicin Induces Thiol Stress in Bacteria through S-Allylmercapto Modification of Protein Cysteines
Source: J Biol Chem. 2016 Mar 23;291(22):11477–90. doi: 10.1074/jbc.M115.702308 (PMC4882420; doi:10.1074/jbc.M115.702308)
Supplement: Supplemental Data [file 10.1074_M115.702308_jbc.M115.702308-1.xlsx]

## Sheet: Sheet1
Spots with one confident protein
Spot ID	Accession	Entry	Description	mW (Da)	pI (pH)	PLGS Score	Peptides	Theoretical Peptides	Coverage (%)	Precursor RMS Mass Error (ppm)	Products	Digest Peptides	Modified Peptides	Products RMS Mass Error (ppm)	Products RMS RT Error (min)	Regulon
2	EG10873	b3986	rplL 50S ribosomal subunit protein L7/L12	12287	4.3989	33533.3	96	19	100	2.3103	610	22	4	6.6623	0.0164333
4	EG11384	b0605	ahpC Alkyl hydroperoxide reductase, subunit C	20748	4.8486	39893.5	63	16	96.2567	2.2908	548	19	1	7.4084	0.0196148	OxyR
8	EG11384	b0605	ahpC Alkyl hydroperoxide reductase, subunit C	20748	4.8486	50838	110	16	95.1872	2.3449	919	20	5	6.4902	0.0154559
9	EG10321	b1923	fliC Flagellin, structural gene	51264	4.3008	68508.5	210	30	92.1687	2.247	1933	36	4	5.815	0.012122
10	EG10873	b3986	rplL 50S ribosomal subunit protein L7/L12	12287	4.3989	30219.7	72	19	93.3884	2.0286	431	19	2	7.0118	0.0194358
11	EG11887	b2582	trxC Thioredoxin 2, zinc-binding	15544	4.8164	2393.16	14	11	56.8345	6.1086	106	8	2	8.445	0.0190405	OxyR
12	EG12935	b3414	nfuA Fe/S biogenesis protein	20984	4.3271	7586.57	41	11	63.8743	2.8046	327	13	2	6.79	0.0149787	σ32
13	EG10457	b1237	hns DNA-binding global regulator H-NS	15530	5.2412	12990.6	44	13	63.5036	4.4886	370	12	3	6.9576	0.0159135
14	EG11534	b3687	ibpA Chaperone, heat-inducible protein of HSP20 family	15764	5.4785	23706.2	35	10	85.4015	2.4406	277	10	1	7.1341	0.0291187	σ32
16	EG10416	b2614	grpE Nucleotide exchange factor for the DnaKJ chaperone	21784	4.4839	6009.88	29	18	61.9289	3.0785	219	12	4	8.2964	0.020373	σ32
19	EG11878	b3928	zapB FtsZ stabilizer, coiled-coil protein	9628	4.4883	455.692	6	13	55.5556	4.7253	28	5	1	9.7862	0.0255019
21	EG11878	b3928	zapB FtsZ stabilizer, coiled-coil protein	9628	4.4883	2749.17	10	13	82.716	6.169	75	7	1	9.0194	0.0177413
22	EG10321	b1923	fliC Flagellin, structural gene	51264	4.3008	59568.5	193	30	96.3855	2.4144	1882	37	3	6.1541	0.0124416
23	EG11031	b3781	trxA Thioredoxin 1	11799	4.4751	5304.14	14	8	78.8991	2.5542	118	7	2	7.6692	0.0152093
24	EG12935	b3414	nfuA Fe/S biogenesis protein	20984	4.3271	3660.76	25	11	68.5864	4.1919	206	9	2	8.3566	0.0212125
25	EG10669	b0957	ompA Outer membrane protein A	37177	5.9678	35126.1	108	23	77.4566	2.3912	1038	27	3	6.4195	0.0148457
Spots with more than one confident protein
Spot ID	Accession	Entry	Description	mW (Da)	pI (pH)	PLGS Score	Peptides	Theoretical Peptides	Coverage (%)	Precursor RMS Mass Error (ppm)	Products	Digest Peptides	Modified Peptides	Products RMS Mass Error (ppm)	Products RMS RT Error (min)	Regulon
3	EG10600	b4142	groS Chaperonin Cpn10	10380	4.9585	28671.5	67	7	93.8144	3.1149	530	14	3	6.7007	0.0236731	σ32
3	EG11535	b3686	ibpB Chaperone, heat-inducible protein of HSP20 family	16083	5.02	10314.9	28	11	65.493	4.8092	231	11	1	8.0143	0.0212991	σ32
6	EG10817	b3748	rbsD D-ribose pyranase	15282	5.9326	9484.88	16	8	43.8849	1.5787	157	7	0	8.1145	0.0190222
6	EG10880	b2606	rplS 50S ribosomal subunit protein L19	13125	11.0625	4482.19	16	11	63.4783	2.5185	81	8	1	8.1938	0.0281972
15	EG10544	b1677	lpp Murein lipoprotein	8318	9.7734	11534.7	7	6	60.2564	7.8466	89	5	0	6.7974	0.0203686
15	EG11592	b0631	ybeD UPF0250 family protein	9821	5.4053	9466.24	12	4	63.2184	2.5528	136	5	1	6.4266	0.0145973	σ32
17	EG10912	b3298	rpsM 30S ribosomal subunit protein S13	13091	11.2163	1301.73	16	12	66.9492	5.3471	65	9	1	8.7252	0.0321454
17	EG11535	b3686	ibpB Chaperone, heat-inducible protein of HSP20 family	16083	5.02	679.764	15	11	55.6338	3.4102	71	7	0	10.5756	0.0317054
17	EG11390	b3495	uspA Global regulatory gene for stress response	16056	4.9219	589.257	8	9	57.6389	2.3062	59	4	1	7.6748	0.0274245
18	EG10600	b4142	groS Chaperonin Cpn10	10380	4.9585	19542.9	35	7	93.8144	3.2142	235	10	3	8.2574	0.0365088
18	EG11535	b3686	ibpB Chaperone, heat-inducible protein of HSP20 family	16083	5.02	13291.4	33	11	65.493	3.7248	219	9	0	7.9814	0.0207641
Spots that could not be identified by mass spectrometry
Spot ID	Accession	Entry	Description	mW (Da)	pI (pH)	PLGS Score	Peptides	Theoretical Peptides	Coverage (%)	Precursor RMS Mass Error (ppm)	Products	Digest Peptides	Modified Peptides	Products RMS Mass Error (ppm)	Products RMS RT Error (min)
1	NA	NA	ALI(1) Unidentified allicin-induced protein	NA	NA	NA	NA	NA	NA	NA	NA	NA	NA	NA	NA
5	NA	NA	ALI(5) Unidentified allicin-induced protein	NA	NA	NA	NA	NA	NA	NA	NA	NA	NA	NA	NA
7	NA	NA	ALI(7) Unidentified allicin-induced protein	NA	NA	NA	NA	NA	NA	NA	NA	NA	NA	NA	NA
20	NA	NA	ALI(20) Unidentified allicin-induced protein	NA	NA	NA	NA	NA	NA	NA	NA	NA	NA	NA	NA
