# Supplementary material for: Allicin Induces Thiol Stress in Bacteria through S-Allylmercapto Modification of Protein Cysteines
Source: J Biol Chem. 2016 Mar 23;291(22):11477–90. doi: 10.1074/jbc.M115.702308 (PMC4882420; doi:10.1074/jbc.M115.702308)
Supplement: Supplemental Data [file 10.1074_M115.702308_jbc.M115.702308-2.xlsx]

## Sheet: Sheet1
Sequence	Length	Modifications	Modified sequence	Oxidation (M) Probabilities	S-Allylmercapto Probabilities	Oxidation (M) Score Diffs	S-Allylmercapto Score Diffs	Oxidation (M)	S-Allylmercapto	Missed cleavages	Proteins	Leading Proteins	Leading Razor Protein	Type	Raw file	Experiment	MS/MS m/z	Charge	m/z	Mass	Resolution	Uncalibrated - Calibrated m/z [ppm]	Uncalibrated - Calibrated m/z [Da]	Mass Error [ppm]	Mass Error [Da]	Uncalibrated Mass Error [ppm]	Uncalibrated Mass Error [Da]	Max intensity m/z 0	Retention time	Retention length	Calibrated retention time	Calibrated retention time start	Calibrated retention time finish	Retention time calibration	Match time difference	Match m/z difference	Match q-value	Match score	Number of data points	Number of scans	Number of isotopic peaks	PIF	Fraction of total spectrum	Base peak fraction	PEP	MS/MS Count	MS/MS Scan Number	Score	Delta score
AAENNPELAAFIDECR	16	S-Allylmercapto	_AAENNPELAAFIDEC(s-)R_		AAENNPELAAFIDEC(1)R		AAENNPELAAFIDEC(134.08)R	0	1	0	EG10532	EG10532	EG10532	MULTI-MSMS	OEII08391	1	917.91	2	917.909	1833.8	41154.4	-0.92756	-0.00085142	0.011041	1.0134e-05	-0.91652	-0.00084128	917.909	83.936	0.7234	83.936	83.728	84.452	0					28	11	3	0	0	0	3.4128e-05	2	26129	134.08	117.09
AAILGAESFGFGTGPMVALGCK	22	S-Allylmercapto	_AAILGAESFGFGTGPMVALGC(s-)K_		AAILGAESFGFGTGPMVALGC(1)K		AAILGAESFGFGTGPMVALGC(224.12)K	0	1	0	EG10403	EG10403	EG10403	MULTI-MSMS	OEII08391	1	1085.53	2	1085.03	2168.05	36230.3	-0.54605	-0.00059248	-0.23417	-0.00025408	-0.78022	-0.00084656	1085.53	97.513	0.59026	97.513	97.24	97.83	-7.6294e-06					30	8	5	0	0	0	3.684e-15	1	30751	224.12	201.24
AALIDCLAPDR	11	S-Allylmercapto	_AALIDC(s-)LAPDR_		AALIDC(1)LAPDR		AALIDC(120.03)LAPDR	0	1	0	EG10669	EG10669	EG10669	MULTI-MSMS	OEII08391	1	615.3	2	615.304	1228.59	47673.4	-0.3203	-0.00019708	0.051313	3.1573e-05	-0.26898	-0.00016551	615.305	78.25	0.99593	78.25	77.991	78.987	7.6294e-06					66	16	6	0	0	0	0.00020911	1	24094	120.03	109.48
AALQISQSGQTCALLSK	17	S-Allylmercapto	_AALQISQSGQTC(s-)ALLSK_		AALQISQSGQTC(1)ALLSK		AALQISQSGQTC(142.55)ALLSK	0	1	0	EG10931	EG10931	EG10931	MULTI-MSMS	OEII08391	1	895.96	2	895.961	1789.91	40838.9	-0.57058	-0.00051122	-0.45071	-0.00040382	-1.0213	-0.00091503	895.96	71.054	0.45467	71.054	70.889	71.344	0					14	7	3	0	0	0	1.166e-05	1	21526	142.55	132.64
AAQYVASHPGEVCPAK	16	S-Allylmercapto	_AAQYVASHPGEVC(s-)PAK_		AAQYVASHPGEVC(1)PAK		AAQYVASHPGEVC(176.08)PAK	0	1	0	EG11384	EG11384	EG11384	MULTI-MSMS	OEII08391	1	850.4	2	850.4	1698.79	41383.5	-1.1128	-0.0009463	-0.052904	-4.499e-05	-1.1657	-0.00099129	850.4	39.228	0.75138	39.228	39	39.751	0					50	13	6	0	0	0	2.434e-09	1	9400	176.08	162.75
AFDFACLPNEGVGLAR	16	S-Allylmercapto	_AFDFAC(s-)LPNEGVGLAR_		AFDFAC(1)LPNEGVGLAR		AFDFAC(203.52)LPNEGVGLAR	0	1	0	EG10759	EG10759	EG10759	MULTI-MSMS	OEII08391	1	876.42	2	876.416	1750.82	40992.3	-0.84585	-0.00074132	-0.30654	-0.00026866	-1.1524	-0.00101	876.416	89.174	0.97871	89.174	88.902	89.881	0					52	15	6	0	0	0	7.1547e-13	1	27946	203.52	172.62
ALSVPCSDSK	10	S-Allylmercapto	_ALSVPC(s-)SDSK_		ALSVPC(1)SDSK		ALSVPC(100.82)SDSK	0	1	0	EG10599	EG10599	EG10599	MULTI-MSMS	OEII08391	1	539.75	2	539.749	1077.48	51688.4	-0.28562	-0.00015416	-0.54528	-0.00029431	-0.8309	-0.00044848	539.749	52.557	0.8729	52.557	52.372	53.245	0					47	15	5	0	0	0	0.0012833	1	14547	100.82	90.715
AVEALDHCVEEVAK	14	S-Allylmercapto	_AVEALDHC(s-)VEEVAK_		AVEALDHC(1)VEEVAK		AVEALDHC(149.41)VEEVAK	0	1	0	EG12296	EG12296	EG12296	MULTI-MSMS	OEII08391	1	528.92	3	528.918	1583.73	53291.9	-0.20975	-0.00011094	-0.31813	-0.00016826	-0.52788	-0.00027921	528.918	61.939	0.61814	61.939	61.747	62.365	0					29	10	4	0	0	0	9.283e-07	1	18130	149.41	115.23
AVEGTPFECLK	11	S-Allylmercapto	_AVEGTPFEC(s-)LK_		AVEGTPFEC(1)LK		AVEGTPFEC(139.31)LK	0	1	0	EG10871	EG10871	EG10871	MULTI-MSMS	OEII08391	1	633.3	2	633.299	1264.58	48898	-0.61729	-0.00039093	-0.91382	-0.00057872	-1.5311	-0.00096965	633.299	68.928	0.96471	68.928	68.671	69.635	0					51	16	5	0	0	0	4.7157e-05	1	20710	139.31	129.08
AVGEELCPALGLTIPVGK	18	S-Allylmercapto	_AVGEELC(s-)PALGLTIPVGK_		AVGEELC(1)PALGLTIPVGK		AVGEELC(119.8)PALGLTIPVGK	0	1	0	EG10797	EG10797	EG10797	MULTI-MSMS	OEII08391	1	920.49	2	919.991	1837.97	39695.6	-0.44704	-0.00041128	0.11132	0.00010242	-0.33572	-0.00030886	920.493	97.407	0.53083	97.407	97.175	97.705	0					20	7	4	0	0	0	7.2022e-05	1	30714	119.8	106.24
CDANIIVETASAR	13	S-Allylmercapto	_C(s-)DANIIVETASAR_		C(1)DANIIVETASAR		C(94.45)DANIIVETASAR	0	1	0	EG10403	EG10403	EG10403	MULTI-MSMS	OEII08391	1	717.84	2	717.839	1433.66	47176.8	-0.27143	-0.00019484	0.90202	0.00064751	0.63059	0.00045266	717.84	65.827	0.73093	65.827	65.67	66.401	0					20	12	3	0	0	0	0.0017837	1	19582	94.454	56.661
CSEFGDAIIENM	12	S-Allylmercapto	_C(s-)SEFGDAIIENM_		C(1)SEFGDAIIENM		C(119.21)SEFGDAIIENM	0	1	0	EG10489	EG10489	EG10489	MULTI-MSMS	OEII08391	1	700.78	2	700.78	1399.55	46187.6	-1.0318	-0.00072308	-0.72014	-0.00050466	-1.752	-0.0012277	700.78	90.493	1.1097	90.493	90.192	91.302	7.6294e-06					53	17	5	0	0	0	0.00021579	1	28420	119.21	119.21
CTQELLFGK	9	S-Allylmercapto	_C(s-)TQELLFGK_		C(1)TQELLFGK		C(169.76)TQELLFGK	0	1	0	EG10096	EG10096	EG10096	MULTI-MSMS	OEII08391	1	555.77	2	555.77	1109.52	50711.3	-0.54212	-0.00030129	-0.40671	-0.00022604	-0.94883	-0.00052733	555.77	60.203	2.3069	60.203	59.948	62.255	0					98	40	6	0	0	0	0.00024092	1	17440	169.76	121.89
CVKPPIVIGDISR	13	S-Allylmercapto	_C(s-)VKPPIVIGDISR_		C(1)VKPPIVIGDISR		C(138.63)VKPPIVIGDISR	0	1	1	EG10584	EG10584	EG10584	MULTI-MSMS	OEII08391	1	490.27	3	490.272	1467.79	54881.7	-0.049009	-2.4028e-05	-0.2315	-0.0001135	-0.28051	-0.00013753	490.272	61.1	2.1908	61.1	60.565	62.756	0					113	38	6	0	0	0	2.4026e-05	1	17758	138.63	120.42
DFNCEDIISR	10	S-Allylmercapto	_DFNC(s-)EDIISR_		DFNC(1)EDIISR		DFNC(187.31)EDIISR	0	1	0	EG12606	EG12606	EG12606	MULTI-MSMS	OEII08391	1	642.77	2	642.273	1282.53	48517.2	-0.56135	-0.00036054	-0.25337	-0.00016273	-0.81472	-0.00052327	642.273	83.048	0.77097	83.048	82.84	83.611	0					42	12	5	0	0	0	3.4203e-05	1	25801	187.31	187.31
DINACGEMAR	10	S-Allylmercapto	_DINAC(s-)GEMAR_		DINAC(1)GEMAR		DINAC(145.23)GEMAR	0	1	0	EG11576	EG11576	EG11576	MULTI-MSMS	OEII08391	1	576.24	2	576.236	1150.46	51205	-1.0215	-0.00058862	-0.18048	-0.000104	-1.202	-0.00069261	576.236	57.458	0.56176	57.458	57.232	57.794	3.8147e-06					27	9	4	0	0	0	0.00013458	1	16413	145.23	127.33
DKPVIVVDGSGMQCQEPANALTK	23	S-Allylmercapto	_DKPVIVVDGSGMQC(s-)QEPANALTK_		DKPVIVVDGSGMQC(1)QEPANALTK		DKPVIVVDGSGMQC(124.1)QEPANALTK	0	1	1	EG12295	EG12295	EG12295	MULTI-MSMS	OEII08391	1	825.4	3	824.736	2471.19	43126.1	-0.72366	-0.00059682	-0.2025	-0.00016701	-0.92615	-0.00076383	825.405	68.467	1.0292	68.467	68.042	69.072	0					48	17	5	0	0	0	7.7623e-06	1	20574	124.1	111.87
DLAVSSGSACTSASLEPSYVLR	22	S-Allylmercapto	_DLAVSSGSAC(s-)TSASLEPSYVLR_		DLAVSSGSAC(1)TSASLEPSYVLR		DLAVSSGSAC(237.84)TSASLEPSYVLR	0	1	0	EG12677	EG12677	EG12677	MULTI-MSMS	OEII08391	1	1143.04	2	1143.04	2284.07	36467.5	-1.1495	-0.0013139	-0.054239	-6.1998e-05	-1.2037	-0.0013759	1143.54	83.524	0.65248	83.524	83.314	83.966	0					45	10	6	0	0	0	2.6273e-19	1	25982	237.84	222.24
DVTTGDTLCDPDAPIILER	19	S-Allylmercapto	_DVTTGDTLC(s-)DPDAPIILER_		DVTTGDTLC(1)DPDAPIILER		DVTTGDTLC(199.09)DPDAPIILER	0	1	0	EG10360	EG10360	EG10360	MULTI-MSMS	OEII08391	1	1059	2	1058.5	2114.99	36979.8	0.23532	0.00024908	-0.92571	-0.00097987	-0.69039	-0.00073078	1059	95.089	0.65349	95.089	94.857	95.51	0					34	9	6	0	0	0	5.8462e-11	2	29975	199.09	177.67
ECTLETLEEMLEK	13	S-Allylmercapto	_EC(s-)TLETLEEMLEK_		EC(1)TLETLEEMLEK		EC(297.5)TLETLEEMLEK	0	1	0	EG10457	EG10457	EG10457	MULTI-MSMS	OEII08391	1	820.37	2	820.367	1638.72	43244.7	-0.78574	-0.00064459	-0.3947	-0.0003238	-1.1804	-0.00096839	820.367	99.841	1.8128	99.841	99.549	101.36	0					104	26	7	0	0	0	2.3369e-20	1	31456	297.5	268.52
EGCSLEDAVENIDIGGPTMVR	21	S-Allylmercapto	_EGC(s-)SLEDAVENIDIGGPTMVR_		EGC(1)SLEDAVENIDIGGPTMVR		EGC(220.78)SLEDAVENIDIGGPTMVR	0	1	0	EG10795	EG10795	EG10795	MULTI-MSMS	OEII08391	1	760.01	3	759.678	2276.01	44911.2	-0.19944	-0.00015151	0.30957	0.00023517	0.11013	8.3665e-05	760.013	92.614	0.79633	92.614	92.402	93.199	0					43	12	5	0	0	0	5.9803e-15	1	29133	220.78	201.85
EIAYFFGEGEVCPR	14	S-Allylmercapto	_EIAYFFGEGEVC(s-)PR_		EIAYFFGEGEVC(1)PR		EIAYFFGEGEVC(185.32)PR	0	1	0	EG10650	EG10650	EG10650	MULTI-MSMS	OEII08391	1	845.38	2	844.876	1687.74	41989.1	-0.79824	-0.00067442	-0.77212	-0.00065234	-1.5704	-0.0013268	844.876	83.699	1.0188	83.699	83.494	84.513	7.6294e-06					49	16	6	0	0	0	3.4904e-09	1	26044	185.32	168.74
ELASGLSCPVGFK	13	S-Allylmercapto	_ELASGLSC(s-)PVGFK_		ELASGLSC(1)PVGFK		ELASGLSC(222.2)PVGFK	0	1	0	EG10079	EG10079	EG10079	MULTI-MSMS	OEII08391	1	690.34	2	690.339	1378.66	46921	0.0469	3.2377e-05	0.23928	0.00016519	0.28618	0.00019756	690.339	78.489	0.58373	78.489	78.286	78.869	0					21	9	3	0	0	0	6.3483e-11	1	24202	222.2	152.98
EMNVFCEAEGQAHR	14	S-Allylmercapto	_EMNVFC(s-)EAEGQAHR_		EMNVFC(1)EAEGQAHR		EMNVFC(184)EAEGQAHR	0	1	0	EG10403	EG10403	EG10403	MULTI-MSMS	OEII08391	1	846.85	2	846.85	1691.69	43059.6	-1.4845	-0.0012571	-0.33549	-0.00028411	-1.82	-0.0015412	846.85	52.218	0.5861	52.218	51.998	52.584	3.8147e-06					25	10	4	0	0	0	3.7553e-09	1	14424	184	184
ENITNLDACITR	12	S-Allylmercapto	_ENITNLDAC(s-)ITR_		ENITNLDAC(1)ITR		ENITNLDAC(273.27)ITR	0	1	0	EG10787	EG10787	EG10787	MULTI-MSMS	OEII08391	1	717.84	2	717.839	1433.66	45039.6	-0.85376	-0.00061286	-0.48385	-0.00034733	-1.3376	-0.00096019	717.84	69.607	0.79976	69.607	69.35	70.149	0					51	13	6	0	0	0	1.0086e-13	1	20952	273.27	252.54
EQDAPITADQLLAPCDGER	19	S-Allylmercapto	_EQDAPITADQLLAPC(s-)DGER_		EQDAPITADQLLAPC(1)DGER		EQDAPITADQLLAPC(109.67)DGER	0	1	0	EG10023	EG10023	EG10023	MULTI-MSMS	OEII08391	1	705.66	3	705.322	2112.95	46654.9	-0.50615	-0.000357	-0.11114	-7.839e-05	-0.61729	-0.00043539	705.657	86.105	0.66454	86.105	85.896	86.561	0					35	10	5	0	0	0	0.00011092	1	26890	109.67	107.26
ETGACNVQVIGK	12	S-Allylmercapto	_ETGAC(s-)NVQVIGK_		ETGAC(1)NVQVIGK		ETGAC(92.94)NVQVIGK	0	1	0	EG12794	EG12794	EG12794	MULTI-MSMS	OEII08391	1	645.81	2	645.813	1289.61	47999.3	-0.9264	-0.00059828	-0.25209	-0.0001628	-1.1785	-0.00076108	645.812	55.225	1.2079	55.225	54.808	56.016	0					45	21	6	0	0	0	0.0026648	1	15566	92.943	82.356
FADVACAGPLLAAELDALGK	20	S-Allylmercapto	_FADVAC(s-)AGPLLAAELDALGK_		FADVAC(1)AGPLLAAELDALGK		FADVAC(165.66)AGPLLAAELDALGK	0	1	0	EG10703	EG10703	EG10703	MULTI-MSMS	OEII08391	1	673.34	3	673.009	2016.01	48064.8	-0.089919	-6.0517e-05	-0.34811	-0.00023428	-0.43803	-0.0002948	673.343	105.39	0.47388	105.39	105.15	105.62	7.6294e-06					18	6	5	0	0	0	2.5978e-08	1	33202	165.66	138.4
FCGAEGLNNVITLSTFR	17	S-Allylmercapto	_FC(s-)GAEGLNNVITLSTFR_		FC(1)GAEGLNNVITLSTFR		FC(181.75)GAEGLNNVITLSTFR	0	1	0	EG12672	EG12672	EG12672	MULTI-MSMS	OEII08391	1	638.98	3	638.646	1912.92	48923.5	-0.40397	-0.00025799	-0.070887	-4.5271e-05	-0.47485	-0.00030326	638.981	90.893	1.3392	90.893	90.563	91.902	0					56	21	6	0	0	0	9.0335e-10	1	28530	181.75	179.09
FDGNACVLLNNNSEQPIGTR	20	S-Allylmercapto	_FDGNAC(s-)VLLNNNSEQPIGTR_		FDGNAC(1)VLLNNNSEQPIGTR		FDGNAC(223.76)VLLNNNSEQPIGTR	0	1	0	EG10875	EG10875	EG10875	MULTI-MSMS	OEII08391	1	1117.52	2	1117.52	2233.03	37406.4	-1.3772	-0.001539	-0.63609	-0.00071085	-2.0133	-0.0022499	1117.52	77.735	0.342	77.735	77.592	77.934	0					16	5	4	0	0	0	7.8624e-15	1	23951	223.76	206.52
FHAGANVGCGR	11	S-Allylmercapto	_FHAGANVGC(s-)GR_		FHAGANVGC(1)GR		FHAGANVGC(87.81)GR	0	1	0	EG50002	EG50002	EG50002	MULTI-MSMS	OEII08391	1	387.51	3	387.508	1159.5	58693.3	-0.30346	-0.00011759	-0.6082	-0.00023568	-0.91166	-0.00035328	387.508	31.551	0.72789	31.551	31.349	32.077	0					35	12	5	0	0	0	0.003733	1	6475	87.806	85.674
FPVSQSIDELMEACR	15	S-Allylmercapto	_FPVSQSIDELMEAC(s-)R_		FPVSQSIDELMEAC(1)R		FPVSQSIDELMEAC(139)R	0	1	0	EG10497	EG10497	EG10497	MULTI-MSMS	OEII08391	1	898.9	2	898.904	1795.79	41583.8	0.08162	7.3368e-05	-0.44598	-0.00040089	-0.36436	-0.00032752	898.904	96.651	0.44624	96.651	96.46	96.906	0					19	6	4	0	0	0	2.8546e-05	1	30506	139	137.14
FSQVIDEDVYPILSLQSCLDK	21	S-Allylmercapto	_FSQVIDEDVYPILSLQSC(s-)LDK_		FSQVIDEDVYPILSLQSC(1)LDK		FSQVIDEDVYPILSLQSC(151.89)LDK	0	1	0	EG11223	EG11223	EG11223	MULTI-MSMS	OEII08391	1	1243.11	2	1242.61	2483.2	34778.8	0.27336	0.00033968	-0.034596	-4.2989e-05	0.23877	0.0002967	1243.11	106.2	0.73296	106.2	105.98	106.71	0					38	9	6	0	0	0	8.8406e-08	1	33418	151.89	140.17
FVIGGPMGDCGLTGR	15	S-Allylmercapto	_FVIGGPMGDC(s-)GLTGR_		FVIGGPMGDC(1)GLTGR		FVIGGPMGDC(124.16)GLTGR	0	1	0	EG10589	EG10589	EG10589	MULTI-MSMS	OEII08391	1	776.36	2	776.359	1550.7	44939.2	-0.19577	-0.00015199	-0.14476	-0.00011238	-0.34052	-0.00026437	776.36	82.16	0.77791	82.16	81.828	82.606	0					29	12	4	0	0	0	6.9173e-05	1	25523	124.16	108.73
GALDCSGVK	9	S-Allylmercapto	_GALDC(s-)SGVK_		GALDC(1)SGVK		GALDC(99.01)SGVK	0	1	0	EG10911	EG10911	EG10911	MULTI-MSMS	OEII08391	1	461.21	2	461.212	920.41	54945.7	-0.60042	-0.00027692	0.3227	0.00014883	-0.27772	-0.00012809	461.212	47.406	0.81124	47.406	47.216	48.027	0					38	14	4	0	0	0	0.0016816	1	12563	99.013	70.795
GDWLDCAK	8	S-Allylmercapto	_GDWLDC(s-)AK_		GDWLDC(1)AK		GDWLDC(148.99)AK	0	1	0	EG10699	EG10699	EG10699	MULTI-MSMS	OEII08391	1	490.2	2	490.204	978.394	55827.6	-0.15921	-7.8046e-05	-0.64451	-0.00031594	-0.80372	-0.00039399	490.204	65.194	0.49819	65.194	65.002	65.501	0					23	8	4	0	0	0	0.001091	1	19333	148.99	128.99
GGGLCLGGK	9	S-Allylmercapto	_GGGLC(s-)LGGK_		GGGLC(1)LGGK		GGGLC(107.29)LGGK	0	1	0	EG12316	EG12316	EG12316	MULTI-MSMS	OEII08391	1	417.2	2	417.204	832.394	63416.8	-0.43696	-0.0001823	0.42424	0.00017699	-0.012718	-5.3061e-06	417.204	44.88	0.3858	44.88	44.689	45.075	-3.8147e-06					10	6	2	0	0	0	0.0012515	1	11613	107.29	82.776
GLSVLMLEAQDLACATSSASSK	22	S-Allylmercapto	_GLSVLMLEAQDLAC(s-)ATSSASSK_		GLSVLMLEAQDLAC(1)ATSSASSK		GLSVLMLEAQDLAC(178.1)ATSSASSK	0	1	0	EG10394	EG10394	EG10394	MULTI-MSMS	OEII08391	1	752.03	3	752.03	2253.07	45277.2	-0.39148	-0.0002944	-0.15442	-0.00011613	-0.5459	-0.00041053	752.031	93.613	1.2128	93.613	93.383	94.596	0					65	18	6	0	0	0	7.2085e-11	1	29469	178.1	174.72
GSVNPECTLAQLGAAK	16	S-Allylmercapto	_GSVNPEC(s-)TLAQLGAAK_		GSVNPEC(1)TLAQLGAAK		GSVNPEC(257.37)TLAQLGAAK	0	1	0	EG10022	EG10022	EG10022	MULTI-MSMS	OEII08391	1	815.9	2	815.9	1629.79	41532.1	-0.74375	-0.00060682	-1.2882	-0.001051	-2.0319	-0.0016578	815.899	67.161	0.8004	67.161	66.96	67.76	0					37	13	5	0	0	0	3.4775e-20	1	20063	257.37	208.91
GTVVDIPALCDALASK	16	S-Allylmercapto	_GTVVDIPALC(s-)DALASK_		GTVVDIPALC(1)DALASK		GTVVDIPALC(257.8)DALASK	0	1	0	EG10944	EG10944	EG10944	MULTI-MSMS	OEII08391	1	548.95	3	548.949	1643.83	52163.7	-0.7434	-0.00040809	-0.28585	-0.00015692	-1.0293	-0.00056501	548.949	99.452	0.7934	99.452	99.217	100.01	0					42	11	6	0	0	0	2.2584e-20	1	31355	257.8	240.69
GVFTFDPGFTSTASCESK	18	S-Allylmercapto	_GVFTFDPGFTSTASC(s-)ESK_		GVFTFDPGFTSTASC(1)ESK		GVFTFDPGFTSTASC(278.79)ESK	0	1	0	EG10402	EG10402	EG10402	MULTI-MSMS	OEII08391	1	976.92	2	976.924	1951.83	40038.2	-0.26704	-0.00026088	-0.42788	-0.00041801	-0.69493	-0.00067889	976.924	80.069	0.53431	80.069	79.868	80.403	0					36	8	6	0	0	0	4.7221e-24	1	24758	278.79	278.29
GVLGYTEDDVVSTDFNGEVCTSVFDAK	27	S-Allylmercapto	_GVLGYTEDDVVSTDFNGEVC(s-)TSVFDAK_		GVLGYTEDDVVSTDFNGEVC(1)TSVFDAK		GVLGYTEDDVVSTDFNGEVC(84.67)TSVFDAK	0	1	0	EG10367	EG10367	EG10367	MULTI-MSMS	OEII08391	1	980.77	3	980.437	2938.29	39764.7	-0.74128	-0.00072678	-0.001695	-1.6619e-06	-0.74298	-0.00072844	980.771	98.778	2.0665	98.778	98.415	100.48	0					169	30	9	0	0	0	0.00061754	1	31147	84.674	75.476
HSVSCLK	7	S-Allylmercapto	_HSVSC(s-)LK_		HSVSC(1)LK		HSVSC(101.64)LK	0	1	0	EG10678	EG10678	EG10678	MULTI-MSMS	OEII08391	1	423.2	2	423.204	844.394	60619.2	-0.13599	-5.7553e-05	-0.27334	-0.00011568	-0.40934	-0.00017323	423.204	26.547	0.69513	26.547	26.383	27.079	0					14	10	2	0	0	0	0.0040268	1	4710	101.64	81.857
HYAHVDCPGHADYVK	15	S-Allylmercapto	_HYAHVDC(s-)PGHADYVK_		HYAHVDC(1)PGHADYVK		HYAHVDC(178.84)PGHADYVK	0	1	0	EG11037;EG11036	EG11037	EG11037	MULTI-MSMS	OEII08391	1	892.39	2	892.388	1782.76	41238.2	-1.786	-0.0015938	-0.21687	-0.00019353	-2.0029	-0.0017873	892.388	33.1	2.7795	33.1	32.852	35.632	0					181	49	7	0	0	0	2.8365e-09	4	7255	178.84	161.41
IEFTLYDCLDR	11	S-Allylmercapto	_IEFTLYDC(s-)LDR_		IEFTLYDC(1)LDR		IEFTLYDC(193.22)LDR	0	1	0	EG11001	EG11001	EG11001	MULTI-MSMS	OEII08391	1	730.33	2	730.333	1458.65	45493.4	0.0025597	1.8694e-06	-0.51373	-0.00037519	-0.51117	-0.00037332	730.333	92.12	0.74289	92.12	91.902	92.645	0					39	11	5	0	0	0	9.4145e-07	1	28963	193.22	192.35
ILNTSSVIPVDGLCVR	16	S-Allylmercapto	_ILNTSSVIPVDGLC(s-)VR_		ILNTSSVIPVDGLC(1)VR		ILNTSSVIPVDGLC(144.08)VR	0	1	0	EG10088	EG10088	EG10088	MULTI-MSMS	OEII08391	1	879.47	2	879.468	1756.92	41064.3	-0.74213	-0.00065268	-0.8973	-0.00078915	-1.6394	-0.0014418	879.969	85.987	1.0767	85.987	85.778	86.854	0					49	17	6	0	0	0	1.1888e-05	1	26828	144.08	121.76
INTQCTFVENPLDALIPSLK	20	S-Allylmercapto	_INTQC(s-)TFVENPLDALIPSLK_		INTQC(1)TFVENPLDALIPSLK		INTQC(163.15)TFVENPLDALIPSLK	0	1	0	EG12124	EG12124	EG12124	MULTI-MSMS	OEII08391	1	1145.09	2	1144.59	2287.16	36104	0.09008	0.0001031	0.86136	0.0009859	0.95144	0.001089	1145.09	106.67	0.58564	106.67	106.42	107	0					30	7	6	0	0	0	4.9072e-08	1	33546	163.15	151.37
LAPSLTLGCGSWGGNSISENVGPK	24	S-Allylmercapto	_LAPSLTLGC(s-)GSWGGNSISENVGPK_		LAPSLTLGC(1)GSWGGNSISENVGPK		LAPSLTLGC(193.63)GSWGGNSISENVGPK	0	1	0	EG10031	EG10031	EG10031	MULTI-MSMS	OEII08391	1	806.39	3	806.059	2415.16	43051.9	-0.12825	-0.00010338	0.36269	0.00029235	0.23444	0.00018897	806.395	84.483	1.0299	84.483	83.966	84.996	0					35	16	4	0	0	0	2.683e-11	1	26305	193.63	172.35
LLAYNCSPSFNWQK	14	S-Allylmercapto	_LLAYNC(s-)SPSFNWQK_		LLAYNC(1)SPSFNWQK		LLAYNC(135.14)SPSFNWQK	0	1	0	EG10022	EG10022	EG10022	MULTI-MSMS	OEII08391	1	871.9	2	871.905	1741.8	42395.7	-0.98053	-0.00085493	-2.2438	-0.0019564	-3.2243	-0.0028113	872.404	77.21	0.28832	77.21	77.011	77.299	0					10	4	3	0	0	0	4.3163e-05	1	23750	135.14	111.78
LLMEETGIPVVVAEDPLTCVAR	22	S-Allylmercapto	_LLMEETGIPVVVAEDPLTC(s-)VAR_		LLMEETGIPVVVAEDPLTC(1)VAR		LLMEETGIPVVVAEDPLTC(174.87)VAR	0	1	0	EG10608	EG10608	EG10608	MULTI-MSMS	OEII08391	1	809.75	3	809.749	2426.23	43355.8	-0.28027	-0.00022695	-0.050468	-4.0867e-05	-0.33074	-0.00026782	810.084	102.98	0.60446	102.98	102.8	103.41	0					35	8	6	0	0	0	2.0395e-09	1	32460	174.87	167.05
LLSDTECLVK	10	S-Allylmercapto	_LLSDTEC(s-)LVK_		LLSDTEC(1)LVK		LLSDTEC(147.73)LVK	0	1	0	EG10791	EG10791	EG10791	MULTI-MSMS	OEII08391	1	596.8	2	596.801	1191.59	50757.5	-0.34431	-0.00020549	0.64606	0.00038557	0.30175	0.00018008	596.802	64.075	0.89909	64.075	63.881	64.78	0					27	15	3	0	0	0	0.00012296	1	18909	147.73	60.551
LLTTCNIPVPSDVR	14	S-Allylmercapto	_LLTTC(s-)NIPVPSDVR_		LLTTC(1)NIPVPSDVR		LLTTC(147.56)NIPVPSDVR	0	1	0	EG10703	EG10703	EG10703	MULTI-MSMS	OEII08391	1	800.41	2	800.415	1598.82	42796.8	0.0048353	3.8703e-06	-0.17251	-0.00013808	-0.16767	-0.00013421	800.416	80.02	0.83513	80.02	79.744	80.579	0					54	13	6	0	0	0	5.6566e-06	1	24727	147.56	133.55
LLVDACYSPVER	12	S-Allylmercapto	_LLVDAC(s-)YSPVER_		LLVDAC(1)YSPVER		LLVDAC(163.45)YSPVER	0	1	0	EG10893	EG10893	EG10893	MULTI-MSMS	OEII08391	1	718.85	2	718.849	1435.68	45263.5	-0.56163	-0.00040373	-0.34526	-0.00024819	-0.90689	-0.00065192	718.849	74.245	1.1526	74.245	73.988	75.141	0					62	19	5	0	0	0	2.2894e-06	1	22666	163.45	155.41
LMDLGCYR	8	S-Allylmercapto	_LMDLGC(s-)YR_		LMDLGC(1)YR		LMDLGC(114.5)YR	0	1	0	EG10912	EG10912	EG10912	MULTI-MSMS	OEII08391	1	521.73	2	521.73	1041.44	53647.5	-0.1563	-8.1549e-05	-1.2139	-0.00063334	-1.3702	-0.00071489	521.73	63.965	0.5065	63.965	63.764	64.271	3.8147e-06					25	8	4	0	0	0	0.001396	1	18870	114.5	104.49
LSEDAFDDQCTGANPR	16	S-Allylmercapto	_LSEDAFDDQC(s-)TGANPR_		LSEDAFDDQC(1)TGANPR		LSEDAFDDQC(256.98)TGANPR	0	1	0	EG10031	EG10031	EG10031	MULTI-MSMS	OEII08391	1	906.37	2	905.872	1809.73	41369.2	-1.3025	-0.0011799	0.27567	0.00024972	-1.0268	-0.00093019	906.375	57.511	0.50456	57.511	57.29	57.794	0					24	8	4	0	0	0	3.531e-20	1	16444	256.98	253.94
LYEGETLGVVGESGCGK	17	S-Allylmercapto	_LYEGETLGVVGESGC(s-)GK_		LYEGETLGVVGESGC(1)GK		LYEGETLGVVGESGC(170.47)GK	0	1	0	EG10678	EG10678	EG10678	MULTI-MSMS	OEII08391	1	885.41	2	885.408	1768.8	41597.6	-0.27571	-0.00024411	-0.99708	-0.00088282	-1.2728	-0.0011269	885.407	64.413	0.73267	64.413	64.103	64.835	0					37	12	6	0	0	0	1.5583e-07	1	19035	170.47	163.31
LYQGLEAFCPLR	12	S-Allylmercapto	_LYQGLEAFC(s-)PLR_		LYQGLEAFC(1)PLR		LYQGLEAFC(162.22)PLR	0	1	0	EG11577	EG11577	EG11577	MULTI-MSMS	OEII08391	1	741.37	2	741.368	1480.72	46484.2	-0.34722	-0.00025742	0.76574	0.00056769	0.41852	0.00031028	741.368	90.787	0.42247	90.787	90.624	91.046	0					13	6	3	0	0	0	2.4566e-06	1	28536	162.22	132.05
NFLDYCR	7	S-Allylmercapto	_NFLDYC(s-)R_		NFLDYC(1)R		NFLDYC(128.61)R	0	1	0	EG10758	EG10758	EG10758	MULTI-MSMS	OEII08391	1	501.71	2	501.712	1001.41	56581	-0.043912	-2.2031e-05	-0.38648	-0.0001939	-0.43039	-0.00021593	501.712	73.83	0.46931	73.83	73.634	74.103	0					16	7	3	0	0	0	0.001788	1	22530	128.61	89.816
NLSNFASLGSECTVDR	16	S-Allylmercapto	_NLSNFASLGSEC(s-)TVDR_		NLSNFASLGSEC(1)TVDR		NLSNFASLGSEC(142.72)TVDR	0	1	0	EG11383	EG11383	EG11383	MULTI-MSMS	OEII08391	1	893.4	2	892.901	1783.79	41696.6	-0.34022	-0.00030379	0.037018	3.3054e-05	-0.3032	-0.00027073	892.901	74.626	0.5856	74.626	74.439	75.024	0					21	9	4	0	0	0	1.4916e-05	1	22825	142.72	137.47
NSVGNLILSAEHQGGNICIEVTDDGAGLNR	30	S-Allylmercapto	_NSVGNLILSAEHQGGNIC(s-)IEVTDDGAGLNR_		NSVGNLILSAEHQGGNIC(1)IEVTDDGAGLNR		NSVGNLILSAEHQGGNIC(69.05)IEVTDDGAGLNR	0	1	0	EG10146	EG10146	EG10146	MULTI-MSMS	OEII08391	1	1047.5	3	1046.84	3137.49	37035.3	-0.28472	-0.00029806	1.0945	0.0011458	0.80979	0.00084771	1047.51	87.727	0.53554	87.727	87.573	88.109	0					38	8	6	0	0	0	0.00071187	1	27477	69.052	62.561
PLCDDESDSPQAITR	15	S-Allylmercapto	_PLC(s-)DDESDSPQAITR_		PLC(1)DDESDSPQAITR		PLC(188)DDESDSPQAITR	0	1	0	EG10394	EG10394	EG10394	MULTI-MSMS	OEII08391	1	860.37	2	859.872	1717.73	41965.2	-1.2145	-0.0010444	-0.46354	-0.00039859	-1.6781	-0.0014429	859.872	58.046	0.60338	58.046	57.85	58.453	0					36	10	5	0	0	0	1.737e-09	1	16632	188	185.09
QELDLYICLRPVR	13	S-Allylmercapto	_QELDLYIC(s-)LRPVR_		QELDLYIC(1)LRPVR		QELDLYIC(82.49)LRPVR	0	1	1	EG10489	EG10489	EG10489	MULTI-MSMS	OEII08391	1	564.3	3	563.965	1688.87	51959.2	-0.022601	-1.2746e-05	-1.0162	-0.00057312	-1.0388	-0.00058586	564.299	79.978	0.83632	79.978	79.566	80.403	0					47	13	6	0	0	0	0.0066972	1	24730	82.494	42.121
QGIPLDAGSWQAICDAAR	18	S-Allylmercapto	_QGIPLDAGSWQAIC(s-)DAAR_		QGIPLDAGSWQAIC(1)DAAR		QGIPLDAGSWQAIC(113.73)DAAR	0	1	0	EG11581	EG11581	EG11581	MULTI-MSMS	OEII08391	1	972.96	2	972.459	1942.9	39262.7	-0.11788	-0.00011463	-1.4347	-0.0013952	-1.5526	-0.0015098	972.96	93.912	0.76141	93.912	93.703	94.464	0					34	11	4	0	0	0	0.00017802	1	29572	113.73	104
SCVEVAR	7	S-Allylmercapto	_SC(s-)VEVAR_		SC(1)VEVAR		SC(104.75)VEVAR	0	1	0	EG12524	EG12524	EG12524	MULTI-MSMS	OEII08391	1	418.19	2	418.194	834.373	57275.7	-0.89139	-0.00037277	-0.54871	-0.00022947	-1.4401	-0.00060224	418.194	34.844	0.87279	34.844	34.544	35.417	0					46	15	4	0	0	0	0.0036672	1	7692	104.75	95.974
SITDACIGWEDTDALLR	17	S-Allylmercapto	_SITDAC(s-)IGWEDTDALLR_		SITDAC(1)IGWEDTDALLR		SITDAC(185.63)IGWEDTDALLR	0	1	0	EG10079	EG10079	EG10079	MULTI-MSMS	OEII08391	1	975.95	2	975.95	1949.89	40096.2	-0.37746	-0.00036838	0.62647	0.0006114	0.24901	0.00024302	976.453	96.449	1.0138	96.449	95.961	96.975	0					45	15	6	0	0	0	1.1117e-09	1	30397	185.63	146.29
SLECVEYPELGMEAIWK	17	S-Allylmercapto	_SLEC(s-)VEYPELGMEAIWK_		SLEC(1)VEYPELGMEAIWK		SLEC(203.06)VEYPELGMEAIWK	0	1	0	EG10356	EG10356	EG10356	MULTI-MSMS	OEII08391	1	1035.47	2	1034.98	2067.94	38239.6	-0.25473	-0.00026364	-1.0043	-0.0010394	-1.259	-0.0013031	1035.48	95.829	0.51134	95.829	95.576	96.087	0					31	7	6	0	0	0	4.6249e-13	1	30193	203.06	194.02
SMDLEQECEQLREELNETNSETK	23	S-Allylmercapto	_SMDLEQEC(s-)EQLREELNETNSETK_		SMDLEQEC(1)EQLREELNETNSETK		SMDLEQEC(104.49)EQLREELNETNSETK	0	1	1	EG10895	EG10895	EG10895	MULTI-MSMS	OEII08391	1	943.41	3	943.074	2826.2	40720.5	-1.0287	-0.00097019	-0.5226	-0.00049285	-1.5514	-0.001463	943.408	86.255	0.78449	86.255	85.956	86.741	0					55	12	7	0	0	0	0.0001111	1	26930	104.49	104.41
SNVPALEACPQK	12	S-Allylmercapto	_SNVPALEAC(s-)PQK_		SNVPALEAC(1)PQK		SNVPALEAC(90.69)PQK	0	1	0	EG10911	EG10911	EG10911	MULTI-MSMS	OEII08391	1	665.32	2	664.82	1327.63	45125.9	-0.4629	-0.00030774	3.56	0.0023668	3.0971	0.002059	665.325	54.765	0.83257	54.765	54.47	55.303	0					38	14	5	0	0	0	0.0039087	1	15399	90.689	86.348
STVGHDLNLDVCSK	14	S-Allylmercapto	_STVGHDLNLDVC(s-)SK_		STVGHDLNLDVC(1)SK		STVGHDLNLDVC(132.31)SK	0	1	0	EG10889	EG10889	EG10889	MULTI-MSMS	OEII08391	1	520.58	3	520.578	1558.71	52616.6	-0.35109	-0.00018277	-0.47158	-0.00024549	-0.82267	-0.00042826	520.578	57.225	0.67564	57.225	57.007	57.682	0					41	11	6	0	0	0	3.416e-05	1	16324	132.31	122.32
TDADAADLITSDCDPYDSEFITGER	25	S-Allylmercapto	_TDADAADLITSDC(s-)DPYDSEFITGER_		TDADAADLITSDC(1)DPYDSEFITGER		TDADAADLITSDC(158.89)DPYDSEFITGER	0	1	0	EG10022	EG10022	EG10022	MULTI-MSMS	OEII08391	1	1397.08	2	1396.58	2791.15	33099	0.33425	0.0004668	-0.92998	-0.0012988	-0.59573	-0.00083199	1397.08	96.227	1.4723	96.227	95.899	97.372	0					107	22	8	0	0	0	7.5655e-08	2	30293	158.89	155.58
TECAVDAIR	9	S-Allylmercapto	_TEC(s-)AVDAIR_		TEC(1)AVDAIR		TEC(160.36)AVDAIR	0	1	0	EG10256	EG10256	EG10256	MULTI-MSMS	OEII08391	1	525.24	2	525.241	1048.47	52292.4	-0.56795	-0.00029831	-0.41313	-0.00021699	-0.98107	-0.0005153	525.241	51.591	0.75861	51.591	51.35	52.108	0					40	13	4	0	0	0	0.00029344	1	14165	160.36	142.54
TGDGCGLLLQKPDR	14	S-Allylmercapto	_TGDGC(s-)GLLLQKPDR_		TGDGC(1)GLLLQKPDR		TGDGC(82.2)GLLLQKPDR	0	1	1	EG10403	EG10403	EG10403	MULTI-MSMS	OEII08391	1	515.59	3	515.59	1543.75	55443.5	-0.50832	-0.00026208	0.27477	0.00014167	-0.23355	-0.00012041	515.59	57.26	0.56136	57.26	57.064	57.625	0					20	9	3	0	0	0	0.007009	1	16360	82.202	70.697
TTLLGTLCGDPR	12	S-Allylmercapto	_TTLLGTLC(s-)GDPR_		TTLLGTLC(1)GDPR		TTLLGTLC(128.57)GDPR	0	1	0	EG10536	EG10536	EG10536	MULTI-MSMS	OEII08391	1	659.83	2	659.828	1317.64	47288.8	-0.41631	-0.0002747	-0.050333	-3.3211e-05	-0.46665	-0.00030791	659.829	83.058	0.47413	83.058	82.9	83.374	0					15	7	3	0	0	0	6.3268e-05	1	25849	128.57	118.19
TTVPQIFIDAQHIGGCDDLYALDAR	25	S-Allylmercapto	_TTVPQIFIDAQHIGGC(s-)DDLYALDAR_		TTVPQIFIDAQHIGGC(1)DDLYALDAR		TTVPQIFIDAQHIGGC(73.83)DDLYALDAR	0	1	0	EG12294	EG12294	EG12294	MULTI-MSMS	OEII08391	1	935.78	3	935.451	2803.33	39236.8	-0.77551	-0.00072545	-0.394	-0.00036857	-1.1695	-0.001094	935.785	93.415	1.1368	93.415	93.071	94.208	0					55	17	6	0	0	0	0.0018115	1	29405	73.831	61.817
TYGCGSAIASSSLVTEWVK	19	S-Allylmercapto	_TYGC(s-)GSAIASSSLVTEWVK_		TYGC(1)GSAIASSSLVTEWVK		TYGC(172.6)GSAIASSSLVTEWVK	0	1	0	EG13395	EG13395	EG13395	MSMS	OEII08391	1	1015.98	2	1015.98	2029.95	NaN	NaN	NaN	NaN	NaN	NaN	NaN	NaN	85.178	1	85.178	84.678	85.678	0								0	0	0	6.2453e-10	1	26577	172.6	153.16
VAIDAINAAGAPHCFLSVTK	20	S-Allylmercapto	_VAIDAINAAGAPHC(s-)FLSVTK_		VAIDAINAAGAPHC(1)FLSVTK		VAIDAINAAGAPHC(97.08)FLSVTK	0	1	0	EG10079	EG10079	EG10079	MULTI-MSMS	OEII08391	1	691.02	3	690.689	2069.04	46364.9	-0.10393	-7.1781e-05	-1.1904	-0.00082222	-1.2944	-0.000894	691.023	75.69	0.99638	75.69	75.426	76.423	-7.6294e-06					86	16	8	0	0	0	0.00016417	1	23188	97.081	90.839
VAIIGAGPAGLACADVLTR	19	S-Allylmercapto	_VAIIGAGPAGLAC(s-)ADVLTR_		VAIIGAGPAGLAC(1)ADVLTR		VAIIGAGPAGLAC(150.9)ADVLTR	0	1	0	EG10404;EG12409	EG10404	EG10404	MULTI-MSMS	OEII08391	1	921	2	920.495	1838.97	40434.2	-0.020548	-1.8915e-05	-0.36356	-0.00033465	-0.38411	-0.00035357	920.996	92.921	0.49171	92.921	92.707	93.199	0					28	7	5	0	0	0	2.0503e-07	1	29248	150.9	136.51
VFIGSCTNSR	10	S-Allylmercapto	_VFIGSC(s-)TNSR_		VFIGSC(1)TNSR		VFIGSC(110.84)TNSR	0	1	0	EG11576	EG11576	EG11576	MULTI-MSMS	OEII08391	1	578.27	2	578.268	1154.52	51247.3	-0.78435	-0.00045356	-1.0255	-0.00059301	-1.8098	-0.0010466	578.267	50.725	0.53993	50.725	50.532	51.072	0					25	9	4	0	0	0	0.0007952	1	13867	110.84	103.79
VGAGPFPTELFDETGEFLCK	20	S-Allylmercapto	_VGAGPFPTELFDETGEFLC(s-)K_		VGAGPFPTELFDETGEFLC(1)K		VGAGPFPTELFDETGEFLC(161.1)K	0	1	0	EG10790	EG10790	EG10790	MULTI-MSMS	OEII08391	1	1115.52	2	1115.02	2228.02	37115.8	-0.32711	-0.00036473	-0.61494	-0.00068567	-0.94205	-0.0010504	1115.52	105.59	1.6438	105.59	105.28	106.93	0					109	22	8	0	0	0	5.7069e-08	1	33227	161.1	146.37
VGDGTQDNLSGCEK	14	S-Allylmercapto	_VGDGTQDNLSGC(s-)EK_		VGDGTQDNLSGC(1)EK		VGDGTQDNLSGC(174.24)EK	0	1	0	EG10091	EG10091	EG10091	MULTI-MSMS	OEII08391	1	747.81	2	747.814	1493.61	44265.9	-0.78832	-0.00058952	-1.0189	-0.00076196	-1.8072	-0.0013515	747.813	41.238	0.43243	41.238	41.105	41.538	0					23	7	4	0	0	0	8.3966e-08	1	10198	174.24	157.58
VGLSPTPCLER	11	S-Allylmercapto	_VGLSPTPC(s-)LER_		VGLSPTPC(1)LER		VGLSPTPC(94.77)LER	0	1	0	EG10547	EG10547	EG10547	MULTI-MSMS	OEII08391	1	622.31	2	622.312	1242.61	48704.5	-0.69816	-0.00043448	-0.0024857	-1.5469e-06	-0.70065	-0.00043602	622.312	63.852	0.84084	63.852	63.544	64.384	0					21	14	2	0	0	0	0.0017496	1	18844	94.767	87.312
VLNIFPSIDTGVCAASVR	18	S-Allylmercapto	_VLNIFPSIDTGVC(s-)AASVR_		VLNIFPSIDTGVC(1)AASVR		VLNIFPSIDTGVC(184.92)AASVR	0	1	0	EG12672	EG12672	EG12672	MULTI-MSMS	OEII08391	1	645.67	3	645.334	1932.98	48759.5	-0.19033	-0.00012282	-0.38294	-0.00024712	-0.57326	-0.00036995	645.334	94.525	1.049	94.525	94.269	95.318	0					58	15	7	0	0	0	4.7514e-10	1	29762	184.92	177.6
VSCPEEIAFR	10	S-Allylmercapto	_VSC(s-)PEEIAFR_		VSC(1)PEEIAFR		VSC(129.89)PEEIAFR	0	1	0	EG11978	EG11978	EG11978	MULTI-MSMS	OEII08391	1	611.78	2	611.783	1221.55	49752.8	-0.4817	-0.0002947	-0.0082305	-5.0353e-06	-0.48993	-0.00029973	611.784	66.198	0.39493	66.198	66.064	66.459	0					15	6	3	0	0	0	0.00020567	1	19742	129.89	100.93
VTAIPSDFITVASTESCPFAIMANEEK	27	S-Allylmercapto	_VTAIPSDFITVASTESC(s-)PFAIMANEEK_		VTAIPSDFITVASTESC(1)PFAIMANEEK		VTAIPSDFITVASTESC(118.54)PFAIMANEEK	0	1	0	EG10420	EG10420	EG10420	MULTI-MSMS	OEII08391	1	982.13	3	981.799	2942.38	39953	-0.59528	-0.00058445	-0.5785	-0.00056798	-1.1738	-0.0011524	982.133	107.57	1.0889	107.57	107.07	108.16	7.6294e-06					55	14	7	0	0	0	2.33e-05	1	33814	118.54	113.64
VVIVGCGAQGLNQGLNMR	18	S-Allylmercapto	_VVIVGC(s-)GAQGLNQGLNMR_		VVIVGC(1)GAQGLNQGLNMR		VVIVGC(181.75)GAQGLNQGLNMR	0	1	0	EG10495	EG10495	EG10495	MULTI-MSMS	OEII08391	1	951.48	2	950.981	1899.95	38751	-0.96845	-0.00092098	-1.4754	-0.0014031	-2.4439	-0.0023241	951.482	75.056	0.57781	75.056	74.848	75.426	0					26	9	5	0	0	0	8.4863e-10	1	22982	181.75	161.5
VVVLGGGDTAMDCVR	15	S-Allylmercapto	_VVVLGGGDTAMDC(s-)VR_		VVVLGGGDTAMDC(1)VR		VVVLGGGDTAMDC(83.86)VR	0	1	0	EG10404;EG12409	EG10404	EG10404	MULTI-MSMS	OEII08391	1	782.37	2	782.37	1562.73	44533.3	-0.54921	-0.00042968	-2.0243	-0.0015837	-2.5735	-0.0020134	782.369	70.235	0.56937	70.235	70.091	70.661	0					15	9	3	0	0	0	0.007487	1	21229	83.856	63.199
VYLNPQDCSVINDEALNR	18	S-Allylmercapto	_VYLNPQDC(s-)SVINDEALNR_		VYLNPQDC(1)SVINDEALNR		VYLNPQDC(261.06)SVINDEALNR	0	1	0	EG12679	EG12679	EG12679	MULTI-MSMS	OEII08391	1	1068.5	2	1068	2133.98	37263.6	-0.50834	-0.0005429	-0.78304	-0.00083629	-1.2914	-0.0013792	1068.5	79.13	0.58052	79.13	78.928	79.508	0					37	9	6	0	0	0	2.5989e-23	1	24425	261.06	236.69
YAEIASGDLGYVPDALGCVLK	21	S-Allylmercapto	_YAEIASGDLGYVPDALGC(s-)VLK_		YAEIASGDLGYVPDALGC(1)VLK		YAEIASGDLGYVPDALGC(171)VLK	0	1	0	EG13222	EG13222	EG13222	MULTI-MSMS	OEII08391	1	1114.05	2	1113.54	2225.07	35804.5	-0.20173	-0.00022463	-0.13464	-0.00014993	-0.33637	-0.00037456	1114.05	97.796	0.64674	97.796	97.573	98.219	0					27	9	4	0	0	0	1.7632e-08	1	30841	171	163.91
YSLDADDAACAIER	14	S-Allylmercapto	_YSLDADDAAC(s-)AIER_		YSLDADDAAC(1)AIER		YSLDADDAAC(159.41)AIER	0	1	0	EG11577	EG11577	EG11577	MULTI-MSMS	OEII08391	1	792.84	2	792.837	1583.66	42985.9	-0.54393	-0.00043124	-0.67462	-0.00053486	-1.2185	-0.00096611	792.837	66.696	0.78465	66.696	66.459	67.243	0					58	13	6	0	0	0	8.7281e-07	1	19871	159.41	130.05
YYGGCEYVDIVEQLAIDR	18	S-Allylmercapto	_YYGGC(s-)EYVDIVEQLAIDR_		YYGGC(1)EYVDIVEQLAIDR		YYGGC(222.96)EYVDIVEQLAIDR	0	1	0	EG10408	EG10408	EG10408	MULTI-MSMS	OEII08391	1	1089.5	2	1089.5	2176.98	38322.4	-0.10412	-0.00011343	-1.2466	-0.0013582	-1.3507	-0.0014716	1089.5	101.73	0.69804	101.73	101.43	102.12	0					19	9	4	0	0	0	6.7815e-14	1	32086	222.96	216.68
[truncated: 14 more columns]
