# Supplementary material for: Allicin Induces Thiol Stress in Bacteria through S-Allylmercapto Modification of Protein Cysteines
Source: J Biol Chem. 2016 Mar 23;291(22):11477–90. doi: 10.1074/jbc.M115.702308 (PMC4882420; doi:10.1074/jbc.M115.702308)
Supplement: Supplemental Data [file 10.1074_M115.702308_jbc.M115.702308-3.xlsx]

## Sheet: all_quantified
Sequence	Missed cleavages	Mass	Proteins	Leading razor protein	Start position	End position	Unique (Groups)	Unique (Proteins)	Charges	PEP	Score	Experiment 1	Experiment 2	Experiment 3	Experiment 4	Experiment 5	Experiment 6	Ratio H/L	Ratio H/L normalized	Ratio H/L variability [%]	Ratio H/L count	Ratio H/L iso-count	Ratio H/L type	Ratio H/L 1	Ratio H/L normalized 1	Ratio H/L variability [%] 1	Ratio H/L count 1	Ratio H/L iso-count 1	Ratio H/L type 1	Ratio H/L 2	Ratio H/L normalized 2	Ratio H/L variability [%] 2	Ratio H/L count 2	Ratio H/L iso-count 2	Ratio H/L type 2	Ratio H/L 3	Ratio H/L normalized 3	Ratio H/L variability [%] 3	Ratio H/L count 3	Ratio H/L iso-count 3	Ratio H/L type 3	Ratio H/L 4	Ratio H/L normalized 4	Ratio H/L variability [%] 4	Ratio H/L count 4	Ratio H/L iso-count 4	Ratio H/L type 4	Ratio H/L 5	Ratio H/L normalized 5
SCVEVARLPK	1	1100.6	EG12524	EG12524	106	115	yes	yes	2;3	4.89e-18	146.11	2	2	2	2	3	2	0.36685	9.9143	249.38	12		Median	10.085	127.16	3.5027	2	0	Median	0.012357	0.77358	1.9865	2	0	Median	7.8009	100.45	2.5234	2	0	Median	0.017072	0.91794	2.9646	2	0	Median	9.4803	92.003
TDADAADLITSDCDPYDSEFITGERTSEGFFR	1	3543.53	EG10022	EG10022	233	264	yes	yes	3;4	3.67e-28	119.76	3	2	4	5	3	5	0.69411	4.6763	127.12	12		Median	1.0966	13.841	4.5171	2	0	Median	0.011988	0.65874	NaN	1	0	Median	0.69411	4.6763	82.264	4	0	Median	0.020008	1.0287	5.5854	2	0	Median	1.8021	16.597
CTQELLFGKGSALINDKR	2	1992.05	EG10096	EG10096	77	94	yes	yes	2;3;4	5.3771e-104	254.02	3	3	3	3	3	3	0.51652	6.1228	128.04	13		Median	1.0184	11.822	81.369	3	0	Median	0.011981	0.652	NaN	1	0	Median	0.47355	6.1228	41.032	3	0	Median	0.013156	0.67745	2.936	2	0	Median	1.438	13.982
LLVDACYSPVER	0	1363.68	EG10893	EG10893	171	182	yes	yes	2;3	1.53e-53	213.63	3	2	3	3	4	3	0.57962	2.1479	100.32	15		Median	0.75118	9.334	2.5489	2	0	Median	0.013002	0.76544	49.205	2	0	Median	0.57962	7.4246	92.64	3	0	Median	0.02533	1.2701	5.7258	2	0	Median	0.98021	4.5883
AAENNPELAAFIDECRNTK	1	2104.98	EG10532	EG10532	271	289	yes	yes	2;3	6.66e-107	248.75	2	2	2	2	2	2	0.41714	1.8682	91.084	9		Median	0.5827	3.5947	92.561	2	0	Median	0.018508	0.77716	NaN	1	0	Median	0.39225	2.7292	82.384	2	0	Median	0.02483	1.2163	NaN	1	0	Median	1.1441	6.4436
ILNTSSVIPVDGLCVR	0	1684.92	EG10088	EG10088	252	267	yes	yes	2;3	5.54e-70	209.53	2	2	2	2	2	2	0.26811	3.2739	68.968	11		Median	0.3865	3.728	18.367	2	0	Median	0.034181	1.5776	31.217	2	0	Median	0.27765	3.6444	2.7182	2	0	Median	0.033266	1.255	NaN	1	0	Median	0.96487	8.4864
VAIDAINAAGAPHCFLSVTK	0	1997.04	EG10079	EG10079	195	214	yes	yes	2;3	6.3286e-60	196.83	1	2	1	2	2	2	0.23164	1.9051	44.764	7		Median	0.29262	2.5536	NaN	1	0	Median	0.034048	1.4604	NaN	1	0	Median	0.23164	2.996	NaN	1	0	Median	0.030223	1.5593	NaN	1	0	Median	0.59444	3.0092
GVLGYTEDDVVSTDFNGEVCTSVFDAK	0	2866.29	EG10367	EG10367	270	296	yes	yes	2;3;4	2.44e-46	166.98	6	6	8	10	9	9	0.29921	2.2181	72.386	18		Median	0.32041	2.5056	53.919	5	0	Median	0.011288	0.74359	NaN	1	0	Median	0.21222	1.7512	76.098	6	0	Median	0.013421	0.72898	NaN	1	0	Median	0.49402	4.0199
TTVPQIFIDAQHIGGCDDLYALDAR	0	2731.33	EG12294	EG12294	51	75	yes	yes	2;3;4	1.4e-15	102.16	2	2	2	1	3	4	0.34438	3.5805	44.105	11		Median	0.34796	4.0955	10.957	2	0	Median	0.031629	1.8814	NaN	1	0	Median	0.32959	4.3106	11.164	2	0	Median	0.029997	1.5928	NaN	1	0	Median	0.39932	3.5805
GTVVDIPALCDALASK	0	1571.82	EG10944	EG10944	241	256	yes	yes	2;3	8.6657e-56	198.85	3	4	4	4	4	3	0.24036	1.4949	62.176	17		Median	0.23302	2.7331	67.461	3	0	Median	0.014303	0.85245	17.271	2	0	Median	0.25026	2.4559	51.177	4	0	Median	0.028289	1.4404	1.1861	2	0	Median	0.59317	3.5511
VGAGPFPTELFDETGEFLCK	0	2156.01	EG10790	EG10790	274	293	yes	yes	2;3	2.75e-82	214.54	3	4	4	4	3	5	0.15195	1.9527	64.443	9		Median	0.2234	2.2503	20.06	2	0	Median	0.014273	0.78191	NaN	1	0	Median	0.14794	1.937	1.8466	2	0	Median	0.015449	0.80694	NaN	1	0	Median	0.39579	3.4974
LLTTCNIPVPSDVR	0	1526.81	EG10703	EG10703	245	258	yes	yes	2;3	1.8e-63	201.76	5	3	5	5	5	6	0.16313	1.1867	57.973	18		Median	0.18199	1.2788	66.944	4	0	Median	0.010153	0.62171	23.055	2	0	Median	0.13398	1.4177	27.606	4	0	Median	0.015538	0.80372	22.982	2	0	Median	0.33954	1.8976
FHAGANVGCGRDHTLFAK	1	1899.92	EG50002	EG50002	45	62	yes	yes	2;3;4;5	3.45e-136	268.08	3	4	3	4	3	3	0.15332	1.4255	73.726	15		Median	0.20175	2.5066	39.172	3	0	Median	0.029912	1.2899	NaN	1	0	Median	0.15332	2.0058	20.202	3	0	Median	0.022683	0.4436	77.212	3	0	Median	0.3175	3.0901
GALDCSGVKDRK	2	1247.63	EG10911	EG10911	100	111	yes	yes	2;3	7.29e-42	185.3	3	4	2	1	2	4	0.11943	1.4228	40.019	9		Median	0.1355	1.7028	1.2039	2	0	Median	0.021521	1.3364	8.865	2	0	Median	0.11943	1.5383	NaN	1	0	Median	0.023987	1.2775	NaN	1	0	Median	0.21591	1.0338
KVVIVGCGAQGLNQGLNMR	1	1956.04	EG10495	EG10495	39	57	yes	yes	2;3;4	6.88e-93	233.47	5	6	7	6	7	6	0.11141	1.6095	25.67	23		Median	0.16243	1.9713	36.897	3	0	Median	0.033262	1.4882	29.074	3	0	Median	0.12912	1.6448	34.232	5	0	Median	0.027172	1.3549	18.569	4	0	Median	0.19267	1.8501
HSVSCLKVDPL	1	1196.62	EG10678	EG10678	324	334	yes	yes	2;3	9.56e-44	182.92	2	2	2	2	2	3	0.18386	3.0246	33.38	11		Median	0.22023	2.6136	9.1856	2	0	Median	0.082902	3.8184	18.114	2	0	Median	0.18712	2.4626	1.2677	2	0	Median	0.086675	4.1649	7.3226	2	0	Median	0.29931	2.7612
ELASGLSCPVGFKNGTDGTIK	1	2093.05	EG10079	EG10079	174	194	yes	yes	2;3	1.47e-70	204.71	1	2	2	3	2	2	0.10071	1.263	15.171	7		Median	0.11695	1.2623	NaN	1	0	Median	0.024357	1.1801	NaN	1	0	Median	0.10071	1.3018	NaN	1	0	Median	0.02483	1.263	NaN	1	0	Median	0.20034	1.4012
VGLSPTPCLER	0	1170.61	EG10547	EG10547	38	48	yes	yes	2;3	3.54e-75	225.93	2	2	2	2	2	3	0.080471	0.679	53.012	9		Median	0.08949	0.6884	64.144	2	0	Median	0.010522	0.679	NaN	1	0	Median	0.070794	0.70124	54.99	2	0	Median	0.014291	0.76182	NaN	1	0	Median	0.11879	0.55612
RPDGSVIRFDGNACVLLNNNSEQPIGTR	2	3041.51	EG10875	EG10875	71	98	yes	yes	3;4;5;6	8.56e-28	137.04	5	7	8	8	10	9	0.10133	1.1411	18.087	17		Median	0.088078	1.0232	10.466	3	0	Median	0.025929	1.657	2.8533	2	0	Median	0.10196	1.1961	6.0025	4	0	Median	0.024617	1.3462	6.3333	2	0	Median	0.12506	1.1145
EIAYFFGEGEVCPR	0	1615.73	EG10650	EG10650	128	141	yes	yes	2;3	1.45e-97	245.5	3	3	3	2	2	2	0.049123	0.77559	36.355	11		Median	0.059033	0.74094	6.4625	2	0	Median	0.012748	0.8162	30.669	2	0	Median	0.049633	0.63855	0.8203	2	0	Median	0.019087	1.0234	5.3252	2	0	Median	0.16386	1.5606
TGDGCGLLLQKPDRFFR	2	1921.98	EG10403	EG10403	51	67	yes	yes	2;3;4	9.26e-05	105.14	3	2	3	3	2	2	0.094552	1.0522	54.125	9		Median	0.13288	1.3248	32.584	2	0	Median	0.028081	0.24384	NaN	1	0	Median	0.097592	1.2333	0.72562	2	0	Median	0.022342	0.92261	6.8324	2	0	Median	0.14016	0.95409
FVIGGPMGDCGLTGR	0	1478.7	EG10589	EG10589	231	245	yes	yes	2;3	3.23e-29	152.88	3	4	4	8	7	8	0.076419	0.82444	33.434	13		Median	0.07739	0.88455	15.839	2	0	Median	0.013332	0.75009	NaN	1	0	Median	0.067548	0.87179	4.609	3	0	Median	0.01064	0.55867	NaN	1	0	Median	0.095596	0.82444
KVAIIGAGPAGLACADVLTR	1	1895.07	EG10404	EG10404	148	167	yes	yes	2;3	1.45e-64	193.47	2	2	2	2	2	2	0.091425	1.3456	37.244	10		Median	0.091425	1.0215	22.771	2	0	Median	0.03102	1.8609	NaN	1	0	Median	0.097293	1.2548	1.6438	2	0	Median	0.032242	1.7044	NaN	1	0	Median	0.14647	1.3201
LLKCSEFGDAIIENM	1	1681.81	EG10489	EG10489	402	416	yes	yes	2;3	1.48e-77	225.6	8	8	8	11	10	11	0.063935	0.81559	91.001	22		Median	0.067485	0.72338	27.842	5	0	Median	0.011652	0.82315	NaN	1	0	Median	0.065887	0.84293	5.1655	3	0	Median	0.016558	0.81505	211.49	4	0	Median	0.10512	0.98268
AALQISQSGQTCALLSKVFPTR	1	2318.24	EG10931	EG10931	22	43	yes	yes	2;3;4	3.1216e-27	160.05	3	3	2	3	3	3	0.033922	0.89799	16.258	6		Median	0.086573	1.0701	NaN	1	0	Median	0.017092	0.90442	NaN	1	0	Median	0.067325	0.8916	NaN	1	0	Median	0.013956	0.68274	NaN	1	0	Median	0.11962	1.0484
SNVPALEACPQKR	1	1411.72	EG10911	EG10911	19	31	yes	yes	2;3;4	1.44e-77	229.56	3	4	3	4	5	5	0.045668	1.3232	32.388	10		Median	0.085181	1.0647	3.4757	2	0	Median	0.028246	2.1119	1.0745	2	0	Median	0.07343	0.93977	0.22005	2	0	Median	0.028023	1.5912	0.06928	2	0	Median	0.11378	1.1009
AAILGAESFGFGTGPMVALGCK	0	2096.04	EG10403	EG10403	1082	1103	yes	yes	2;3	3.181e-111	249.49	2	2	3	2	4	3	0.24191	0.77427	90.445	8		Median	0.31186	1.3654	NaN	1	0	Median	0.15525	0.17988	NaN	1	0	Median	0.26608	1.0751	71.781	3	0	Median	0.15099	0.44074	NaN	1	0	Median	0.26722	1.0967
GVFTFDPGFTSTASCESK	0	1879.83	EG10402	EG10402	39	56	yes	yes	2;3	5.29e-159	285.94	2	2	2	4	2	4	0.031587	0.7942	16.146	12		Median	0.060039	0.74362	15.868	2	0	Median	0.011279	0.63091	6.5905	2	0	Median	0.049678	0.64272	4.3227	2	0	Median	0.018442	0.93152	12.921	2	0	Median	0.087138	0.7942
LMDLGCYR	0	969.441	EG10912	EG10912	80	87	yes	yes	2;3	7.8e-21	166.68	1	1	2	5	3	2	0.037319	0.79959	22.233	8		Median	0.070563	0.86512	NaN	1	0	Median	0.020185	1.1088	NaN	1	0	Median	0.071863	0.93501	NaN	1	0	Median	0.019443	0.87419	23.755	2	0	Median	0.073897	0.647
INTQCTFVENPLDALIPSLKAK	1	2414.29	EG12124	EG12124	63	84	yes	yes	2;3;4	3.71e-46	173.03	2	2	2	3	3	3	3.4394	14.171	159.64	13		Median	6.3471	76.298	NaN	1	0	Median	5.2657	282.68	NaN	1	0	Median	2.3233	16.387	86.286	2	0	Median	1.7992	2.6262	206.48	3	0	Median	3.4977	14.171
AQASTHGIGKFADVACAGPLLAAELDALGK	1	2894.5	EG10703	EG10703	147	176	yes	yes	3;4;5	1.09e-24	124.16	3	3	3	3	3	3	0.02636	0.39086	35.667	10		Median	0.02636	0.32482	6.6303	2	0	Median	0.017232	0.88704	NaN	1	0	Median	0.030289	0.39086	1.7149	2	0	Median	0.014377	0.75984	NaN	1	0	Median	0.0387	0.37686
VVVLGGGDTAMDCVR	0	1490.72	EG10404;EG12409	EG10404	290	304	yes	yes	2;3	2.03e-100	246.25	1	4	4	4	4	4	0.10414	1.3171	110.47	14		Median	0.10569	1.3068	NaN	1	0	Median	0.031238	1.6873	NaN	1	0	Median	0.10262	0.96203	59.19	3	0	Median	0.032728	0.85844	86.754	4	0	Median	0.15542	1.364
AGDIAAAIGLKDVTTGDTLCDPDAPIILER	1	3023.55	EG10360	EG10360	379	408	yes	yes	2;3;4;5	2.03e-35	158.91	4	4	6	4	5	4	0.024429	0.39104	31.779	9		Median	0.028053	0.35309	14.435	2	0	Median	0.0096713	0.58574	22.664	2	0	Median	0.02639	0.3401	10.527	2	0	Median	0.013283	0.7256	NaN	1	0	Median	0.041034	0.38496
STVGHDLNLDVCSK	0	1486.71	EG10889	EG10889	26	39	yes	yes	2;3;4	2.03e-113	264.58	4	5	5	6	6	6	0.095307	1.2682	113.3	14		Median	0.10073	1.2682	0.39483	2	0	Median	0.064029	4.0084	4.7537	2	0	Median	0.065131	0.8366	1.527	2	0	Median	0.072664	3.9951	1.9277	2	0	Median	0.097431	0.90454
FCGAEGLNNVITLSTFR	0	1840.91	EG12672	EG12672	94	110	yes	yes	2;3	7.8035e-90	232.01	2	3	5	6	4	4	1.3751	16.79	151.69	20		Median	1.3961	17.29	1.5809	2	0	Median	1.3751	80.131	3.3023	2	0	Median	1.2473	9.5712	111.33	5	0	Median	1.3126	15.466	198.09	4	0	Median	1.8414	17.652
KVLNIFPSIDTGVCAASVR	1	1989.07	EG12672	EG12672	48	66	yes	yes	2;3;4	1.5e-73	214.94	7	5	8	10	10	9	0.6822	2.5297	136.49	42		Median	0.60752	2.67	92.352	5	0	Median	0.74419	0.80996	179.69	5	0	Median	0.5997	4.073	65.83	7	0	Median	0.73946	1.2984	166.46	8	0	Median	0.58565	3.3448
ATGTSEMAPALVAAFGGKENITNLDACITR	1	3021.49	EG10787	EG10787	395	424	yes	yes	3;4	1.42e-21	121.84	3	2	5	4	4	3	0.34835	1.5598	84.288	13		Median	0.17613	1.84	23.36	2	0	Median	0.59231	1.1613	107.92	2	0	Median	0.16348	1.6927	33.56	2	0	Median	0.29374	8.6619	37.713	2	0	Median	0.35607	1.4617
AAQYVASHPGEVCPAK	0	1626.78	EG11384	EG11384	154	169	yes	yes	2;3;4	4.95e-131	262.83	3	3	4	4	5	4	1.6192	8.9263	163.37	23		Median	1.2787	16.027	115.16	3	0	Median	1.7125	96.918	199.53	3	0	Median	0.70478	5.1421	98.127	4	0	Median	1.6525	14.1	211.77	4	0	Median	1.4518	5.847
[truncated: 52 more columns]

## Sheet: TOP12
Sequence	Missed cleavages	Mass	Proteins	Leading razor protein	Start position	End position	Unique (Groups)	Unique (Proteins)	Charges	PEP	Score	Experiment 1	Experiment 2	Experiment 3	Experiment 4	Experiment 5	Experiment 6	Ratio H/L	Ratio H/L normalized	Ratio H/L variability [%]	Ratio H/L count	Ratio H/L iso-count	Ratio H/L type	Ratio H/L 1	Ratio H/L normalized 1	Ratio H/L variability [%] 1	Ratio H/L count 1	Ratio H/L iso-count 1	Ratio H/L type 1	Ratio H/L 2	Ratio H/L normalized 2	Ratio H/L variability [%] 2	Ratio H/L count 2	Ratio H/L iso-count 2	Ratio H/L type 2	Ratio H/L 3	Ratio H/L normalized 3	Ratio H/L variability [%] 3	Ratio H/L count 3	Ratio H/L iso-count 3	Ratio H/L type 3	Ratio H/L 4	Ratio H/L normalized 4	Ratio H/L variability [%] 4	Ratio H/L count 4	Ratio H/L iso-count 4	Ratio H/L type 4	Ratio H/L 5	Ratio H/L normalized 5
SCVEVARLPK	1	1100.6	EG12524	EG12524	106	115	yes	yes	2;3	4.89e-18	146.11	2	2	2	2	3	2	0.36685	9.9143	249.38	12		Median	10.085	127.16	3.5027	2	0	Median	0.012357	0.77358	1.9865	2	0	Median	7.8009	100.45	2.5234	2	0	Median	0.017072	0.91794	2.9646	2	0	Median	9.4803	92.003
TDADAADLITSDCDPYDSEFITGERTSEGFFR	1	3543.53	EG10022	EG10022	233	264	yes	yes	3;4	3.67e-28	119.76	3	2	4	5	3	5	0.69411	4.6763	127.12	12		Median	1.0966	13.841	4.5171	2	0	Median	0.011988	0.65874	NaN	1	0	Median	0.69411	4.6763	82.264	4	0	Median	0.020008	1.0287	5.5854	2	0	Median	1.8021	16.597
CTQELLFGKGSALINDKR	2	1992.05	EG10096	EG10096	77	94	yes	yes	2;3;4	5.3771e-104	254.02	3	3	3	3	3	3	0.51652	6.1228	128.04	13		Median	1.0184	11.822	81.369	3	0	Median	0.011981	0.652	NaN	1	0	Median	0.47355	6.1228	41.032	3	0	Median	0.013156	0.67745	2.936	2	0	Median	1.438	13.982
LLVDACYSPVER	0	1363.68	EG10893	EG10893	171	182	yes	yes	2;3	1.53e-53	213.63	3	2	3	3	4	3	0.57962	2.1479	100.32	15		Median	0.75118	9.334	2.5489	2	0	Median	0.013002	0.76544	49.205	2	0	Median	0.57962	7.4246	92.64	3	0	Median	0.02533	1.2701	5.7258	2	0	Median	0.98021	4.5883
AAENNPELAAFIDECRNTK	1	2104.98	EG10532	EG10532	271	289	yes	yes	2;3	6.66e-107	248.75	2	2	2	2	2	2	0.41714	1.8682	91.084	9		Median	0.5827	3.5947	92.561	2	0	Median	0.018508	0.77716	NaN	1	0	Median	0.39225	2.7292	82.384	2	0	Median	0.02483	1.2163	NaN	1	0	Median	1.1441	6.4436
ILNTSSVIPVDGLCVR	0	1684.92	EG10088	EG10088	252	267	yes	yes	2;3	5.54e-70	209.53	2	2	2	2	2	2	0.26811	3.2739	68.968	11		Median	0.3865	3.728	18.367	2	0	Median	0.034181	1.5776	31.217	2	0	Median	0.27765	3.6444	2.7182	2	0	Median	0.033266	1.255	NaN	1	0	Median	0.96487	8.4864
VAIDAINAAGAPHCFLSVTK	0	1997.04	EG10079	EG10079	195	214	yes	yes	2;3	6.3286e-60	196.83	1	2	1	2	2	2	0.23164	1.9051	44.764	7		Median	0.29262	2.5536	NaN	1	0	Median	0.034048	1.4604	NaN	1	0	Median	0.23164	2.996	NaN	1	0	Median	0.030223	1.5593	NaN	1	0	Median	0.59444	3.0092
GVLGYTEDDVVSTDFNGEVCTSVFDAK	0	2866.29	EG10367	EG10367	270	296	yes	yes	2;3;4	2.44e-46	166.98	6	6	8	10	9	9	0.29921	2.2181	72.386	18		Median	0.32041	2.5056	53.919	5	0	Median	0.011288	0.74359	NaN	1	0	Median	0.21222	1.7512	76.098	6	0	Median	0.013421	0.72898	NaN	1	0	Median	0.49402	4.0199
TTVPQIFIDAQHIGGCDDLYALDAR	0	2731.33	EG12294	EG12294	51	75	yes	yes	2;3;4	1.4e-15	102.16	2	2	2	1	3	4	0.34438	3.5805	44.105	11		Median	0.34796	4.0955	10.957	2	0	Median	0.031629	1.8814	NaN	1	0	Median	0.32959	4.3106	11.164	2	0	Median	0.029997	1.5928	NaN	1	0	Median	0.39932	3.5805
GTVVDIPALCDALASK	0	1571.82	EG10944	EG10944	241	256	yes	yes	2;3	8.6657e-56	198.85	3	4	4	4	4	3	0.24036	1.4949	62.176	17		Median	0.23302	2.7331	67.461	3	0	Median	0.014303	0.85245	17.271	2	0	Median	0.25026	2.4559	51.177	4	0	Median	0.028289	1.4404	1.1861	2	0	Median	0.59317	3.5511
VGAGPFPTELFDETGEFLCK	0	2156.01	EG10790	EG10790	274	293	yes	yes	2;3	2.75e-82	214.54	3	4	4	4	3	5	0.15195	1.9527	64.443	9		Median	0.2234	2.2503	20.06	2	0	Median	0.014273	0.78191	NaN	1	0	Median	0.14794	1.937	1.8466	2	0	Median	0.015449	0.80694	NaN	1	0	Median	0.39579	3.4974
LLTTCNIPVPSDVR	0	1526.81	EG10703	EG10703	245	258	yes	yes	2;3	1.8e-63	201.76	5	3	5	5	5	6	0.16313	1.1867	57.973	18		Median	0.18199	1.2788	66.944	4	0	Median	0.010153	0.62171	23.055	2	0	Median	0.13398	1.4177	27.606	4	0	Median	0.015538	0.80372	22.982	2	0	Median	0.33954	1.8976
[truncated: 52 more columns]
